# Supplementary material for: Sociability in a non-captive macaque population is associated with beneficial gut bacteria
Source: Front Microbiol. 2022 Nov 11;13:1032495. doi: 10.3389/fmicb.2022.1032495 (PMC9691693; doi:10.3389/fmicb.2022.1032495)
Supplement: Supplementary file 2 [file Data_Sheet_2.ZIP]

Archive with 2 entries (2 files):
- Metadata and social network metrics.csv
- Microbiome data.biom
