# Supplementary material for: Sociability in a non-captive macaque population is associated with beneficial gut bacteria
Source: Front Microbiol. 2022 Nov 11;13:1032495. doi: 10.3389/fmicb.2022.1032495 (PMC9691693; doi:10.3389/fmicb.2022.1032495)
Supplement: Supplementary file 2 [file Data_Sheet_2.ZIP › Metadata and social network metrics.csv]

#sample_id	host_subject_id	sample_year	id_year	sex	g_strength	g_instrength	g_outstrength	g_indegree	g_outdegree	g_clusteringcoeff	g_betweeness	g_eigenvector	zscore_g_strength	zscore_g_instrength	zscore_g_outstrength	zscore_g_indegree	zscore_g_outdegree	zscore_g_clusteringcoeff	zscore_g_betweeness	zscore_g_eigenvector	group_time_of_collection	rank	rank_categ	prop_dominate	dob	sample_type	sample_collection_date	age_sampled
10409.04I.epp.1Cayo.May2015	04I	2013	04I2013	m	32.8397436	4.559513514	28.28023009	1	1	0	8.5	0	-0.118773443	-0.56122075	0.315907227	-0.312522579	-0.31486884	-0.690279024	-0.35592379	-0.149895014	F	5	H	0.888888889	09/12/1997	stool	11/11/2013	15
10409.04Z.epp.69Cayo.May2015	04Z	2012	04Z2012	m	119.4613636	43.97031818	75.49104546	2	2	0	51.5	0.076318197	-0.436685168	-0.599987647	-0.140868767	-0.226688016	-0.183106741	-0.566412848	-0.223668429	0.185217159	F	14	M	0.548387097	10/02/2004	stool	31/08/2012	8
10409.07D.epp.29Cayo.May2015	07D	2013	07D2013	m	0	0	0	0	0	NA	0	0	-0.805963273	-0.735314588	-0.674291646	-0.900065027	-0.906822259	NA	-0.610747363	-0.149895014	F	1	H	100	04/01/1995	stool	16/10/2013	18
10409.0B8.epp.21Cayo.May2015	0B8	2013	0B82013	m	24.61358974	24.61358974	0	2	0	0	0	0	-0.29091027	0.204494953	-0.674291646	0.275019869	-0.906822259	-0.690279024	-0.610747363	-0.149895014	F	6	H	0.866666667	28/11/2004	stool	22/10/2013	8
10409.0B8.epp.65Cayo.May2015	0B8	2012	0B82012	m	4.104818182	0	4.104818182	0	1	NA	0	0	-1.303817298	-1.188772102	-0.897748614	-1.425940747	-0.667453604	NA	-0.686797517	-0.626849839	F	11	M	0.64516129	28/11/2004	stool	10/08/2012	7
10409.17C.epp.17Cayo.May2015	17C	2013	17C2013	f	44.22953051	35.30142706	8.928103448	2	1	0	4.5	0	0.119564159	0.612583801	-0.361684643	0.275019869	-0.31486884	-0.690279024	-0.475840765	-0.149895014	F	9	H	0.863636364	05/02/1994	stool	18/02/2013	19
10409.17C.epp.31Cayo.May2015	17C	2013	17C2013	f	44.22953051	35.30142706	8.928103448	2	1	0	4.5	0	0.119564159	0.612583801	-0.361684643	0.275019869	-0.31486884	-0.690279024	-0.475840765	-0.149895014	F	9	H	0.863636364	05/02/1994	stool	30/10/2013	19
10409.18Z.epp.30Cayo.May2015	18Z	2013	18Z2013	m	0	0	0	0	0	NA	0	0	-0.805963273	-0.735314588	-0.674291646	-0.900065027	-0.906822259	NA	-0.610747363	-0.149895014	F	16	M	0.644444444	15/02/2004	stool	16/10/2013	9
10409.1A3.epp.23Cayo.May2015	1A3	2013	1A32013	f	24.29235678	22.51812463	1.774232143	3	1	0	16.5	0	-0.297632248	0.124484758	-0.612169002	0.862562318	-0.31486884	-0.690279024	-0.116089838	-0.149895014	F	45	L	0.318181818	26/11/2004	stool	27/02/2013	8
10409.28B.epp.38Cayo.May2015	28B	2013	28B2013	m	11.20892308	11.20892308	0	1	0	NA	0	0	-0.571410347	-0.307329359	-0.674291646	-0.312522579	-0.906822259	NA	-0.610747363	-0.149895014	F	7	H	0.844444444	20/01/1993	stool	27/05/2013	20
10409.30C.epp.5Cayo.May2015	30C	2012	30C2012	m	44.87481818	11.84304545	33.03177273	1	1	0	0	0.032605818	-0.997350276	-1.030187826	-0.591047591	-0.826314382	-0.667453604	-0.566412848	-0.686797517	-0.279906256	F	6	H	0.806451613	21/01/1994	stool	28/09/2012	18
10409.30L.epp.61Cayo.May2015	30L	2012	30L2012	m	0	0	0	0	0	NA	0	0	-1.334673109	-1.188772102	-0.941270372	-1.425940747	-1.151800467	NA	-0.686797517	-0.626849839	F	30	L	0.032258065	04/01/2000	stool	27/07/2012	12
10409.31S.epp.27Cayo.May2015	31S	2013	31S2013	m	100.5279824	27.28712618	73.24085624	2	2	0	22.5	0	1.297640459	0.306577383	1.890150478	0.275019869	0.277084579	-0.690279024	0.063785625	-0.149895014	F	27	L	0.4	05/12/2001	stool	25/09/2013	11
10409.36Z.epp.15Cayo.May2015	36Z	2012	36Z2012	f	448.2398726	42.698	405.5418726	2	4	0.2	52.5	0.037580038	2.034734271	-0.617024621	3.358529209	-0.226688016	0.785586985	0.660305502	-0.214675631	-0.226977858	F	51	L	0.137931034	12/01/2004	stool	19/09/2012	8
10409.3B9.epp.56Cayo.May2015	3B9	2013	3B92013	m	15.02017699	15.02017699	0	1	0	NA	0	0	-0.491657747	-0.161805978	-0.674291646	-0.312522579	-0.906822259	NA	-0.610747363	-0.149895014	F	22	M	0.511111111	24/10/2005	stool	09/10/2013	7
10409.42L.epp.82Cayo.May2015	42L	2013	42L2013	f	114.8302513	91.57164186	23.25860943	5	3	0.035714286	21	0	1.59692336	2.761123908	0.140081107	2.037647214	0.869037998	-0.235582609	0.018816759	-0.149895014	F	48	L	0.272727273	30/12/1999	stool	23/10/2013	13
10409.42T.epp.72Cayo.May2015	42T	2013	42T2013	m	0	0	0	0	0	NA	0	0	-0.805963273	-0.735314588	-0.674291646	-0.900065027	-0.906822259	NA	-0.610747363	-0.149895014	F	12	M	0.733333333	28/12/2002	stool	20/02/2013	10
10409.4C2.epp.13Cayo.May2015	4C2	2012	4C22012	f	213.7166984	20.92942857	192.7872698	1	4	0.1	16	0.141772249	0.271829714	-0.908516632	1.102776564	-0.826314382	0.785586985	0.046946327	-0.542912752	0.881683764	F	50	L	0.155172414	07/10/2005	stool	17/09/2012	6
10409.5B0.epp.10Cayo.May2015	5B0	2012	5B02012	m	0	0	0	0	0	NA	0	0	-1.334673109	-1.188772102	-0.941270372	-1.425940747	-1.151800467	NA	-0.686797517	-0.626849839	F	27	L	0.129032258	23/12/2005	stool	01/11/2012	6
10409.5C0.epp.35Cayo.May2015	5C0	2013	5C02013	f	47.60311324	17.57696987	30.02614337	4	3	0.095238095	38	0	0.190158247	-0.064181115	0.37703832	1.450104766	0.869037998	0.52224475	0.528463906	-0.149895014	F	2	H	0.96969697	07/11/2005	stool	18/07/2013	7
10409.5C0.epp.58Cayo.May2015	5C0	2012	5C02012	f	232.264619	133.2672554	98.99736364	4	4	0.071428571	71.5	0.067732286	0.411253948	0.595742805	0.108359399	0.972564715	0.785586985	-0.128299154	-0.043812472	0.093858411	F	2	H	0.982758621	07/11/2005	stool	26/07/2012	6
10409.60E.epp.16Cayo.May2015	60E	2012	60E2012	m	10.04577273	0	10.04577273	0	1	NA	0	0	-1.259159299	-1.188772102	-0.834759029	-1.425940747	-0.667453604	NA	-0.686797517	-0.626849839	F	21	L	0.322580645	09/02/1996	stool	12/09/2012	16
10409.60T.epp.44Cayo.May2015	60T	2013	60T2013	m	37.37547616	6.358241379	31.01723478	1	1	0	4	0	-0.023860726	-0.49254074	0.411740215	-0.312522579	-0.31486884	-0.690279024	-0.490830387	-0.149895014	F	15	M	0.666666667	17/11/2002	stool	09/09/2013	10
10409.60T.epp.67Cayo.May2015	60T	2012	60T2012	m	29.21204651	29.21204651	0	1	0	NA	0	0	-1.115086921	-0.797608254	-0.941270372	-0.826314382	-1.151800467	NA	-0.686797517	-0.626849839	F	7	M	0.774193548	17/11/2002	stool	30/08/2012	9
10409.61D.epp.68Cayo.May2015	61D	2012	61D2012	m	0	0	0	0	0	NA	0	0	-1.334673109	-1.188772102	-0.941270372	-1.425940747	-1.151800467	NA	-0.686797517	-0.626849839	F	22	L	0.290322581	11/03/1995	stool	27/08/2012	17
10409.62V.epp.51Cayo.May2015	62V	2013	62V2013	f	13.18523478	0	13.18523478	0	1	NA	0	0	-0.53005493	-0.735314588	-0.212626215	-0.900065027	-0.31486884	NA	-0.610747363	-0.149895014	F	54	L	0.181818182	04/12/2003	stool	11/03/2013	9
10409.64D.epp.24Cayo.May2015	64D	2013	64D2013	f	0	0	0	0	0	NA	0	0	-0.805963273	-0.735314588	-0.674291646	-0.900065027	-0.906822259	NA	-0.610747363	-0.149895014	F	38	L	0.424242424	08/04/1995	stool	04/04/2013	17
10409.64P.epp.12Cayo.May2015	64P	2012	64P2012	f	227.2745106	160.5314286	66.74308204	1	2	0.666666667	0	0.053353344	0.373743433	0.960823659	-0.233619953	-0.826314382	-0.183106741	3.522648321	-0.686797517	-0.059141329	F	16	M	0.74137931	11/12/2000	stool	17/09/2012	11
10409.64P.epp.32Cayo.May2015	64P	2013	64P2013	f	54.28177176	47.27403263	7.00773913	5	1	0.133333333	48.5	0	0.329912877	1.069728373	-0.428923933	2.037647214	-0.31486884	1.00725426	0.843245968	-0.149895014	F	19	M	0.712121212	11/12/2000	stool	24/05/2013	12
10409.68V.epp.46Cayo.May2015	68V	2013	68V2013	f	2.348839286	0	2.348839286	0	1	NA	0	0	-0.75681251	-0.735314588	-0.592049811	-0.900065027	-0.31486884	NA	-0.610747363	-0.149895014	F	65	L	0.015151515	03/01/2004	stool	20/02/2013	9
10409.74S.epp.53Cayo.May2015	74S	2013	74S2013	f	39.08338983	18.71715254	20.36623729	1	1	0	0	0	0.011878314	-0.020646036	0.038808111	-0.312522579	-0.31486884	-0.690279024	-0.610747363	-0.149895014	F	55	L	0.166666667	05/01/2003	stool	08/05/2013	10
10409.74S.epp.7Cayo.May2015	74S	2012	74S2012	f	130.059122	9.445170732	120.6139513	2	4	0.2	102	0.063839853	-0.357022096	-1.062296563	0.337551501	-0.226688016	0.785586985	0.660305502	0.230467861	0.052440813	F	53	L	0.103448276	05/01/2003	stool	05/10/2012	9
10409.7B3.epp.64Cayo.May2015	7B3	2012	7B32012	m	62.91804545	0	62.91804545	0	1	NA	0	0.054653054	-0.86171981	-1.188772102	-0.274175298	-1.425940747	-0.667453604	NA	-0.686797517	-0.04531171	F	9	M	0.709677419	26/10/2005	stool	17/08/2012	6
10409.88I.epp.9Cayo.May2015	88I	2012	88I2012	f	213.5454082	113.0775349	100.4678733	2	8	0.044444444	10.5	0.040493414	0.27054213	0.325392394	0.123950629	-0.226688016	2.722974436	-0.293808773	-0.59237314	-0.195977957	F	23	M	0.620689655	24/12/1997	stool	24/10/2012	14
10409.88T.epp.42Cayo.May2015	88T	2013	88T2013	m	0	0	0	0	0	NA	0	0	-0.805963273	-0.735314588	-0.674291646	-0.900065027	-0.906822259	NA	-0.610747363	-0.149895014	F	23	M	0.488888889	04/12/2003	stool	23/09/2013	9
10409.8A7.epp.41Cayo.May2015	8A7	2013	8A72013	m	231.1924169	138.0094305	93.18298636	6	5	0.072727273	112	0	4.031866148	4.534236946	2.588400623	2.625189663	2.052944837	0.235648222	2.746927958	-0.149895014	F	13	M	0.711111111	08/11/2004	stool	21/08/2013	8
10409.8A7.epp.62Cayo.May2015	8A7	2012	8A72012	m	432.4108257	304.1476132	128.2632125	2	3	0.1	2.5	0.0098751	1.91574774	2.883915881	0.418653583	-0.226688016	0.301240122	0.046946327	-0.664315523	-0.521773421	F	8	M	0.741935484	08/11/2004	stool	31/07/2012	7
10409.8B5.epp.60Cayo.May2015	8B5	2012	8B52012	m	0	0	0	0	0	NA	0	0	-1.334673109	-1.188772102	-0.941270372	-1.425940747	-1.151800467	NA	-0.686797517	-0.626849839	F	23	L	0.258064516	31/10/2005	stool	27/07/2012	6
10409.8B5.epp.66Cayo.May2015	8B5	2012	8B52012	m	0	0	0	0	0	NA	0	0	-1.334673109	-1.188772102	-0.941270372	-1.425940747	-1.151800467	NA	-0.686797517	-0.626849839	F	23	L	0.258064516	31/10/2005	stool	28/08/2012	6
10409.92D.epp.36Cayo.May2015	92D	2013	92D2013	f	46.81115789	34.49836842	12.31278947	2	1	0	19.5	0	0.173586143	0.581920977	-0.243173858	0.275019869	-0.31486884	-0.690279024	-0.026152106	-0.149895014	F	14	M	0.787878788	28/12/1994	stool	25/03/2013	18
10409.93Z.epp.19Cayo.May2015	93Z	2013	93Z2013	f	31.4975336	10.20913274	21.28840086	1	2	0.333333333	4.5	0	-0.146859931	-0.3455039	0.07109658	-0.312522579	0.277084579	3.553554185	-0.475840765	-0.149895014	F	60	L	0.090909091	13/12/2004	stool	24/10/2013	8
10409.93Z.epp.50Cayo.May2015	93Z	2013	93Z2013	f	31.4975336	10.20913274	21.28840086	1	2	0.333333333	4.5	0	-0.146859931	-0.3455039	0.07109658	-0.312522579	0.277084579	3.553554185	-0.475840765	-0.149895014	F	60	L	0.090909091	13/12/2004	stool	01/04/2013	8
10409.96B.epp.74Cayo.May2015	96B	2013	96B2013	m	0	0	0	0	0	NA	0	0	-0.805963273	-0.735314588	-0.674291646	-0.900065027	-0.906822259	NA	-0.610747363	-0.149895014	F	4	H	0.911111111	06/01/1994	stool	25/11/2013	19
10409.96Z.epp.52Cayo.May2015	96Z	2013	96Z2013	m	40.33508108	15.82708108	24.508	2	1	0	0.5	0	0.038070647	-0.130996325	0.183827043	0.275019869	-0.31486884	-0.690279024	-0.595757741	-0.149895014	F	17	M	0.622222222	20/11/2004	stool	18/03/2013	8
10409.96Z.epp.70Cayo.May2015	96Z	2012	96Z2012	m	145.5870682	145.5870682	0	2	0	0	0	0	-0.240298931	0.760711232	-0.941270372	-0.226688016	-1.151800467	-0.566412848	-0.686797517	-0.626849839	F	5	H	0.838709677	20/11/2004	stool	31/08/2012	7
10409.98T.epp.37Cayo.May2015	98T	2013	98T2013	f	20.58352041	7.91559328	12.66792713	2	2	0.166666667	0	0	-0.375241704	-0.433077078	-0.230739132	0.275019869	0.277084579	1.43163758	-0.610747363	-0.149895014	F	10	H	0.848484848	12/01/2004	stool	08/03/2013	9
10409.98T.epp.43Cayo.May2015	98T	2013	98T2013	f	20.58352041	7.91559328	12.66792713	2	2	0.166666667	0	0	-0.375241704	-0.433077078	-0.230739132	0.275019869	0.277084579	1.43163758	-0.610747363	-0.149895014	F	10	H	0.848484848	12/01/2004	stool	10/09/2013	9
10409.9A4.epp.49Cayo.May2015	9A4	2013	9A42013	f	16.49081416	0	16.49081416	0	2	0	0	0	-0.46088385	-0.735314588	-0.096885255	-0.900065027	0.277084579	-0.690279024	-0.610747363	-0.149895014	F	62	L	0.060606061	27/09/2004	stool	01/04/2013	8
10409.9A4.epp.57Cayo.May2015	9A4	2013	9A42013	f	16.49081416	0	16.49081416	0	2	0	0	0	-0.46088385	-0.735314588	-0.096885255	-0.900065027	0.277084579	-0.690279024	-0.610747363	-0.149895014	F	62	L	0.060606061	27/09/2004	stool	10/10/2013	9
10409.9D1.epp.55Cayo.May2015	9D1	2013	9D12013	m	22.41805128	22.41805128	0	1	0	NA	0	0	-0.336853129	0.120663703	-0.674291646	-0.312522579	-0.906822259	NA	-0.610747363	-0.149895014	F	8	H	0.822222222	15/10/2006	stool	09/10/2013	6
