# Supplementary material for: Sociability in a non-captive macaque population is associated with beneficial gut bacteria
Source: Front Microbiol. 2022 Nov 11;13:1032495. doi: 10.3389/fmicb.2022.1032495 (PMC9691693; doi:10.3389/fmicb.2022.1032495)
Supplement: Supplementary file 3 [file Data_Sheet_3.xlsx]

## Sheet: S2. Regression
Genus	Model results	Sociability	Rank	Sex	Age	Season	Year
Bacteroides	P value	0.894	–	–	–	–	–
	Coefficient	0	–	–	–	–	–
	Lower 95% CI	-0.198241	–	–	–	–	–
	Upper 95% CI	0.227189	–	–	–	–	–
Blautia	P value	0.135	0.088	–	–	–	–
	Coefficient	0.128	0.015	–	–	–	–
	Lower 95% CI	-0.0396338	-0.00216787	–	–	–	–
	Upper 95% CI	0.29492	0.0311139	–	–	–	–
Clostridium	P value	0.336	–	–	–	–	–
	Coefficient	0.07	–	–	–	–	–
	Lower 95% CI	-0.0727475	–	–	–	–	–
	Upper 95% CI	0.212956	–	–	–	–	–
Collinsella	P value	0.4	–	–	–	–	–
	Coefficient	0.107	–	–	–	–	–
	Lower 95% CI	-0.141282	–	–	–	–	–
	Upper 95% CI	0.354315	–	–	–	–	–
Coprococcus	P value	0.397	–	–	–	–	–
	Coefficient	0.097	–	–	–	–	–
	Lower 95% CI	-0.126873	–	–	–	–	–
	Upper 95% CI	0.320156	–	–	–	–	–
Desulfovibrio	P value	0.12	–	–	0.181	–	0.01
	Coefficient	0.471	–	–	0.149	–	2.146
	Lower 95% CI	-0.121461	–	–	-0.069057	–	0.506992
	Upper 95% CI	1.06271	–	–	0.366094	–	3.78507
Dialister	P value	0.008	–	–	–	–	0.106
	Coefficient	0.367	–	–	–	–	0.628
	Lower 95% CI	0.0968629	–	–	–	–	-0.133499
	Upper 95% CI	0.63648	–	–	–	–	1.39006
Dorea	P value	0.814	–	–	–	0	0.067
	Coefficient	0.019	–	–	–	1.136	-0.533
	Lower 95% CI	-0.139265	–	–	–	0.519568	-1.10336
	Upper 95% CI	0.177198	–	–	–	1.75152	0.0379218
Faecalibacterium	P value	0.0017	0.0981	0.021	–	–	–
	Coefficient	0.494	0.02	-1.367	–	–	–
	Lower 95% CI	0.184677	-0.00363285	-2.52806	–	–	–
	Upper 95% CI	0.802928	0.0429202	-0.206441	–	–	–
Lactobacillus	P value	0.728	–	–	–	–	–
	Coefficient	0.032	–	–	–	–	–
	Lower 95% CI	-0.146259	–	–	–	–	–
	Upper 95% CI	0.209349	–	–	–	–	–
Lactococcus	P value	0.487	–	0.004	–	0.204	0.029
	Coefficient	0.166	–	-3.322	–	1.211	2.188
	Lower 95% CI	-0.302485	–	-5.57136	–	-0.6592	0.227943
	Upper 95% CI	0.635045	–	-1.07324	–	3.08159	4.1474
Oscillospira	P value	0.799	–	–	–	0.042	–
	Coefficient	0.027	–	–	–	0.887	–
	Lower 95% CI	-0.181559	–	–	–	0.03208	–
	Upper 95% CI	0.235796	–	–	–	1.7425	–
Parabacteroides	P value	0.873	–	–	–	–	–
	Coefficient	0.045	–	–	–	–	–
	Lower 95% CI	-0.509286	–	–	–	–	–
	Upper 95% CI	0.599348	–	–	–	–	–
Prevotella	P value	0.019	–	–	0.003	0.038	–
	Coefficient	0.374	–	–	-0.165	-1.353	–
	Lower 95% CI	0.0623385	–	–	-0.274753	-2.63349	–
	Upper 95% CI	0.68596	–	–	-0.0552562	-0.0731892	–
Streptococcus	P value	0.001	–	–	0.004	–	0.003
	Coefficient	-0.341	–	–	-0.137	–	1.21
	Lower 95% CI	-0.548813	–	–	-0.230798	–	0.402614
	Upper 95% CI	-0.133418	–	–	-0.0425627	–	2.01743
Sutterella	P value	0.006	–	–	–	–	–
	Coefficient	0.514	–	–	–	–	–
	Lower 95% CI	0.148184	–	–	–	–	–
	Upper 95% CI	0.880466	–	–	–	–	–

## Sheet: S3. Diversity
Fixed effects:
Variable	Coefficient	SE	t value	P value
Grooming received	1.324	50.366	0.026	0.98
Grooming given	12.532	63.587	0.197	0.85
Rank	2.863	3.291	0.87	0.418
Sex	-37.915	123.324	-0.307	0.76
Age	4.79	11.724	0.409	0.697
Season	60.78	131.209	0.463	0.66
Year	88.908	108.633	0.818	0.444
				Fixed effects R2 = 0.067
Random effects:
Groups	Variance	SD
Individual ID	10668	103.284
Residual	91318	302.188
				Total R2 = 0.165

## Sheet: S4. PERMANOVA
Variable	Weighted UniFrac distance					Unweighted UniFrac distance
	R2	P value	Sums of sqs	Mean sqs	F statistic	R2	P value	Sums of sqs	Mean sqs	F statistic
Individual ID	0.68976	0.326673	3.0884	0.085788	1.1496	0.73803	0.12987	8.2196	0.22832	1.07897
Grooming received	0.04999	0.021978	0.2238	0.223838	2.9995	0.02286	0.1029	0.2546	0.2546	1.20314
Grooming given	0.01445	0.467532	0.0647	0.064711	0.8671	0.02031	0.25175	0.2262	0.22624	1.06912
Rank	0.00951	0.776224	0.0426	0.0426	0.5709	0.0181	0.57443	0.2016	0.20162	0.95277
Sex	0.01228	0.616384	0.055	0.054998	0.737	0.01943	0.36164	0.2164	0.21638	1.02252
Age	0.04333	0.038961	0.194	0.194027	2.6	0.02073	0.23177	0.2309	0.23092	1.09125
Season	0.06957	0.006993	0.311	0.311487	4.174	0.02912	0.01499	0.3244	0.32436	1.5328
Year	0.01109	0.658342	0.0497	0.049664	0.6655	0.01741	0.68731	0.1938	0.19384	0.91604
					0
